# Supplementary material for: Modification of Thermo-Chemical Properties of Hot-Pressed ZrB2-HfB2 Composites by Incorporation of Carbides (SiC, B4C, and WC) or Silicides (MoSi2 and CrSi2) Additives
Source: Materials (Basel). 2025 Aug 11;18(16):3761. doi: 10.3390/ma18163761 (PMC12387152; doi:10.3390/ma18163761)
Supplement: Supplementary file 1 [file materials-18-03761-s001.zip]

Archive with 1 entries (1 files):
- materials-3763467-supplementary.pdf
